# Supplementary material for: Management of intracranial hemorrhage in adult patients on extracorporeal membrane oxygenation (ECMO): An observational cohort study
Source: PLoS One. 2017 Dec 21;12(12):e0190365. doi: 10.1371/journal.pone.0190365 (PMC5739492; doi:10.1371/journal.pone.0190365)
Supplement: S1 Dataset — (XLSX) [file pone.0190365.s001.xlsx]

## Sheet: Data
Indication	Age	Male gender	Charlson index	Antithromb	ECMO mode	Pre-diagnostic symptom	ICH	Volume	Supratentorial	Infratentorial	SDH	SAH	Fisher grade	IVH	LeRoux grade	Hydrocephalus	Midline shift	Closed basal cistern	Ischemic stroke	RLS	Hemostatic intervention	ICP intervention	Surgical intervention	Decannulation	Withdrawal of care	ACT	APTT	Platelets	Fibrinogen	INR	MAP	PvCO2	30-day mortality	ICH=COD
Resp	47	1	0	0	VV	0	0	N/A	N/A	N/A	0	1	2	0	N/A	0	0	0	0	N/A	0	0	0	0	0	197	80	115	4.1	1.3	87	6.3	0	N/A
ECPR	32	1	0	0	VA	1	1	1.6875	1	0	0	0	N/A	0	N/A	0	0	1	1	8	0	0	0	0	1	N/A	N/A	N/A	N/A	N/A	N/A	N/A	1	1
Resp	57	1	0	0	VA	1	1	63.75	1	0	0	0	N/A	1	14	1	1.5	1	0	8	0	0	0	0	1	N/A	N/A	N/A	N/A	N/A	N/A	N/A	1	1
Resp	45	0	0	0	VV	1	1	35.63	1	0	0	0	N/A	0	N/A	0	0.6	0	1	N/A	0	0	0	0	0	N/A	49	154	2.8	1.3	N/A	N/A	0	N/A
Resp	41	1	0	0	VA	0	1	0.125	1	0	0	0	N/A	0	N/A	0	0	0	0	N/A	0	0	0	0	0	199	80	78	2.3	1.4	69	6.6	1	0
Resp	30	0	0	0	VA	0	1	126	1	0	0	0	N/A	1	12	1	1.9	1	0	1	1	1	0	0	0	186	56	99	2.2	1	95	4.8	1	1
Resp	49	0	0	0	VV	1	1	20.48	1	0	0	1	4	0	N/A	1	0	1	0	8	0	0	0	1	0	146	37	73	3	1	66	5.8	1	1
Resp	46	1	0	0	VV	0	1	41.25	1	0	0	1	4	1	12	1	0	1	0	N/A	1	0	0	0	0	161	97	41	1.5	1.6	68	5.7	1	1
Card	61	1	0	1	VA	0	1	63.8	1	0	0	0	N/A	0	N/A	0	0	0	0	N/A	0	1	0	1	0	225	N/A	N/A	N/A	N/A	62	6.5	1	0
Resp	67	1	0	0	VA	1	1	9.92	1	1	0	0	N/A	0	N/A	1	0	0	0	N/A	1	0	1	1	0	N/A	N/A	N/A	N/A	N/A	N/A	N/A	0	N/A
Resp	18	0	0	1	VV	1	1	56.7	0	1	0	1	3	0	N/A	1	0	1	0	8	0	1	0	1	0	167	33	84	6.6	1.2	88	6.8	1	1
Resp	47	0	0	0	VV	1	1	0.5	1	0	0	0	N/A	0	N/A	0	0	0	0	N/A	1	0	0	0	0	193	64	162	8	1.1	67	6.8	0	N/A
Resp	49	1	0	0	VV	1	1	25	1	0	0	1	4	1	10	1	0	1	1	8	0	0	0	0	1	N/A	N/A	N/A	N/A	N/A	N/A	N/A	1	1
ECPR	56	1	0	0	VV	1	1	88.92	1	0	0	0	N/A	0	N/A	1	1	1	1	8	0	0	0	0	1	N/A	N/A	N/A	N/A	N/A	N/A	N/A	1	1
Resp	56	1	2	1	VV	1	1	76.95	1	0	0	0	N/A	1	4	1	1.5	1	0	8	1	1	0	1	0	176	41	145	3.4	1.1	69	N/A	1	1
Resp	35	1	1	0	VV	1	1	131.04	1	0	0	0	N/A	1	1	1	1.2	1	0	8	0	0	0	0	1	N/A	N/A	N/A	N/A	N/A	N/A	N/A	1	1
Resp	26	1	1	0	VA	1	1	2.4	1	0	0	0	N/A	0	N/A	0	0	0	0	N/A	0	0	0	1	0	N/A	N/A	N/A	N/A	N/A	N/A	N/A	0	N/A
Resp	76	1	0	1	VA	1	1	11.475	1	0	0	1	4	1	4	1	0	0	0	N/A	1	0	0	0	0	207	64	45	3.1	1.4	67	6.7	1	1
Resp	46	1	0	0	VV	0	0	N/A	N/A	N/A	0	1	2	0	N/A	0	0	0	1	N/A	0	0	0	0	0	205	63	57	5.6	1.2	69	6.1	0	N/A
Resp	70	1	2	0	VA	0	0	N/A	N/A	N/A	0	1	2	0	N/A	0	0	0	0	N/A	0	0	0	0	0	266	156	28	4.4	N/A	70	5.98	1	0
Resp	68	0	0	0	VA	1	0	N/A	N/A	N/A	0	1	4	1	4	1	0	1	0	N/A	1	1	1	0	0	165	36	80	5.9	1	75	4.9	1	1
Resp	32	1	1	0	VA	1	1	63.4525	1	0	0	1	3	0	N/A	1	1.1	1	0	8	0	0	0	0	1	N/A	N/A	N/A	N/A	N/A	N/A	N/A	1	1
Resp	53	0	0	0	VA	1	1	80.115	1	1	0	1	4	1	10	1	0.5	1	1	N/A	0	0	0	0	1	N/A	N/A	N/A	N/A	N/A	N/A	N/A	1	1
Resp	48	1	0	0	VA	1	1	161.125	1	1	0	1	4	1	12	1	1.6	0	1	N/A	0	0	0	0	1	N/A	N/A	N/A	N/A	N/A	N/A	N/A	1	1
ECPR	20	0	1	0	VA	1	1	6.75	1	0	1	0	N/A	0	N/A	0	1.4	0	0	N/A	1	1	1	0	0	189	45	63	6.3	1	75	4.8	0	N/A
ECPR	54	1	1	0	VA	0	1	32.76	1	0	0	1	4	1	16	1	0	1	0	N/A	0	0	0	0	1	N/A	N/A	N/A	N/A	N/A	N/A	N/A	1	1
Resp	56	1	0	0	VA	0	1	3	1	0	0	0	N/A	0	N/A	0	0	1	1	N/A	1	0	0	0	0	215	77	43	2	1.3	65	5.5	1	1
Resp	39	0	1	0	VA	1	1	53.4375	1	0	0	1	4	1	10	1	0.3	1	1	N/A	0	0	0	0	1	N/A	N/A	N/A	N/A	N/A	N/A	N/A	1	1
ECPR	44	1	0	0	VA	0	0	N/A	N/A	N/A	0	1	2	0	N/A	0	0	0	0	N/A	0	0	0	0	0	222	75	37	3.3	1.2	66	5.4	0	N/A
Resp	62	1	0	0	VA	1	1	112.5	1	0	1	1	4	1	5	1	1.7	1	1	8	0	0	0	0	1	N/A	N/A	N/A	N/A	N/A	N/A	N/A	1	1
Card	68	0	0	0	VA	0	1	6.24	1	0	0	0	N/A	0	N/A	0	0	0	0	N/A	0	0	0	1	0	176	50	32	1.4	1.1	70	5.4	0	N/A
Resp	37	1	1	0	VV	1	1	37.9575	1	0	0	1	3	1	4	0	0	1	0	N/A	1	1	0	0	0	205	46	81	5.5	1.1	66	5.5	1	1
Resp	18	1	0	0	VA	1	0	N/A	N/A	N/A	0	1	3	0	N/A	0	0	1	1	8	1	1	0	0	0	201	73	47	4.2	1.2	72	5.5	1	1
Resp	52	1	0	1	VA	1	1	105	1	0	0	1	4	1	3	1	2	1	1	N/A	0	0	0	0	1	N/A	N/A	N/A	N/A	N/A	N/A	N/A	1	1
Resp	24	0	0	0	VA	0	1	1	1	0	0	1	2	0	N/A	0	0	0	0	1	1	0	0	0	0	162	64	55	3	1.1	71	5.24	0	N/A
Resp	76	1	0	1	VA	0	1	4	1	0	0	0	N/A	0	N/A	1	0	0	0	N/A	0	0	0	0	0	244	93	37	2.8	1.2	77	5.6	1	0
Resp	19	1	0	0	VV	1	1	8	0	1	0	0	N/A	0	N/A	0	0	1	1	8	0	0	0	0	1	N/A	N/A	N/A	N/A	N/A	N/A	N/A	1	1
Resp	74	0	2	0	VA	0	1	1	1	0	0	0	N/A	0	N/A	0	0	0	1	N/A	0	0	0	0	1	N/A	N/A	N/A	N/A	N/A	N/A	N/A	1	0
Resp	61	0	0	0	VA	1	1	97	1	0	0	0	N/A	0	N/A	1	1.4	1	0	2	0	0	0	0	1	N/A	N/A	N/A	N/A	N/A	N/A	N/A	1	1
Card	51	1	0	0	VA	1	0	N/A	N/A	N/A	0	1	2	0	N/A	0	0	1	1	8	0	0	0	0	0	179	45	59	2.6	1.5	66	5.53	0	N/A
Resp	64	1	1	1	VV	1	0	N/A	N/A	N/A	0	1	2	0	N/A	0	0	0	1	8	1	1	0	0	0	245	75	34	7.4	1	69	5.3	1	0
Resp	58	1	2	0	VA	1	1	6.24	1	0	1	0	N/A	0	N/A	1	2	1	1	2	0	0	0	0	1	N/A	N/A	N/A	N/A	N/A	N/A	N/A	1	1
Resp	32	1	6	1	VA	1	1	37.5	1	0	0	1	4	1	9	1	0	1	1	8	0	0	0	0	1	N/A	N/A	N/A	N/A	N/A	N/A	N/A	1	1
Resp	56	1	0	0	VV	1	1	48	1	0	0	1	4	1	14	1	1.1	1	0	8	0	0	0	0	1	N/A	N/A	N/A	N/A	N/A	N/A	N/A	1	1
Resp	63	0	0	0	VV	0	1	1.904	1	0	0	0	N/A	1	2	0	0	0	0	5	0	0	0	0	0	231	127	22	3.4	1.1	66	6	0	N/A
Card	24	0	0	0	VA	1	0	N/A	N/A	N/A	1	0	N/A	0	N/A	0	0	0	0	1	1	1	0	0	0	181	61	108	2.8	1	77	4.9	0	N/A
Resp	35	0	0	0	VA	1	1	23.31	0	1	0	1	4	1	12	1	0	1	0	3	1	1	1	0	0	179	47	113	1.8	0.9	85	4.9	1	1
Resp	58	1	2	0	VV	1	0	N/A	N/A	N/A	0	1	2	0	N/A	0	0	0	0	2	0	0	0	0	0	193	89	76	4.3	1.2	70	5.3	1	0
Resp	77	1	0	0	VA	0	1	0.256	1	0	0	0	N/A	0	N/A	0	0	0	1	2	0	0	0	0	0	222	83	56	3.5	1.4	73	5.4	1	0
ERCP	46	1	0	0	VA	1	1	12.08	1	1	0	1	4	1	2	1	0.3	1	1	8	0	0	0	0	1	N/A	N/A	N/A	N/A	N/A	N/A	N/A	1	1
Resp	47	0	0	0	VA	1	1	10	1	1	N/A	1	3	0	N/A	0	0	1	1	8	0	0	0	0	1	N/A	N/A	N/A	N/A	N/A	N/A	N/A	1	1
Card	43	1	3	0	VA	1	0	N/A	N/A	N/A	0	1	3	0	N/A	0	0	0	1	8	0	0	0	1	0	187	62	167	6.9	1	67	4.8	0	N/A
Resp	70	1	0	0	VV	0	0	N/A	N/A	N/A	0	1	2	0	N/A	0	0	0	0	2	0	0	0	0	0	182	79	47	2.9	1.2	63	5.2	1	0
Resp	46	1	3	0	VV	1	1	6.5	0	1	0	0	N/A	1	4	1	0	1	0	8	0	0	0	0	1	N/A	N/A	N/A	N/A	N/A	N/A	N/A	1	1
Resp	36	0	1	0	VV	1	1	6	1	0	0	1	3	0	N/A	0	0	1	1	4	1	1	0	0	0	166	33	32	4.9	1.1	68	5.1	1	1
Card	58	0	1	0	VA	1	1	90	1	0	0	0	N/A	0	N/A	1	1.3	1	1	8	0	0	0	0	1	N/A	N/A	N/A	N/A	N/A	N/A	N/A	1	1
Resp	61	0	0	0	VA	1	1	36.45	1	0	0	0	N/A	1	6	1	1	0	0	N/A	0	0	0	0	1	N/A	N/A	N/A	N/A	N/A	N/A	N/A	1	1
Resp	46	1	0	0	VV	1	0	N/A	N/A	N/A	1	1	4	1	4	0	0.3	1	1	N/A	0	0	0	0	1	N/A	N/A	N/A	N/A	N/A	N/A	N/A	1	1
Resp	47	0	1	0	VV	1	0	N/A	N/A	N/A	0	1	4	1	2	1	0	1	0	8	1	1	1	0	0	169	50	76	4.7	1.1	77	6.1	1	1
Resp	65	1	0	0	VA	1	1	49.392	1	0	0	0	N/A	1	14	1	0.9	1	0	8	0	0	0	0	1	N/A	N/A	N/A	N/A	N/A	N/A	N/A	1	1
Resp	55	0	0	0	VA	0	0	N/A	N/A	N/A	0	1	2	0	N/A	0	0	0	0	3	1	0	0	0	0	204	43	32	3.6	1.5	62	6.1	0	N/A
Resp	73	1	0	0	VV	1	0	N/A	N/A	N/A	0	1	3	0	N/A	0	0	0	0	N/A	0	0	0	0	1	N/A	N/A	N/A	N/A	N/A	N/A	N/A	1	1
Resp	62	1	1	0	VA	1	0	N/A	N/A	N/A	1	0	N/A	0	N/A	0	0	0	0	4	0	0	0	0	0	186	72	39	3.1	1.5	73	4.3	0	N/A
Resp	64	0	2	0	VA	1	1	1	1	0	0	0	N/A	0	N/A	0	0	0	0	7	0	0	0	1	0	N/A	N/A	N/A	N/A	N/A	N/A	N/A	0	N/A
Card	51	1	2	0	VA	1	1	243	1	0	0	0	N/A	0	N/A	0	1.4	1	0	8	0	0	0	0	1	N/A	N/A	N/A	N/A	N/A	N/A	N/A	1	1

## Sheet: Key
Variable	Explanation
Indication	Indication for ECMO treatment: Resp (Respiraratory), Card (Cardiac), ECPR (extracorporeal cardiopulmonary resuscitation)
Age	Age (in years)
Male gender	Gender, 1=male gender
Charlson index	Charlson index score
Antithromb	Pre-admission antithrombotic therapy (1=yes)
ECMO mode	ECMO mode (VV or VA)
Pre-diagnostic symptom	Symptoms present prior to the performance of the diagnostic computerized tomography (CT) scan (1=yes)
ICH	Intraparenchymal hemorrhage (ICH) (1=yes)
Volume	ICH volume
Supratentorial	ICH present supratentorial (1=yes)
Infratentorial	ICH present infratentorial (1=yes)
SDH	Subdural hemorrhage (1=yes)
SAH	Subarachnoid hemorrhage (1=yes)
Fisher grade	SAH Fisher grade
IVH	Intraventricular hemorrhage (1=yes)
LeRoux grade	IVH LeRoux grade
Hydrocephalus	Hydrocefalus (1=yes)
Midline shift	Midline shift (in cm)
Closed basal cistern	Closed basal cistern (1=yes)
Ischemic stroke	Ischemic stroke (1=yes)
RLS	Reaction Level Scale at hemorrhage diagnosis
Hemostatic intervention	Hemostatic intervention (1=yes)
ICP intervention	Unmonitored ICP-management (1=yes)
Surgical intervention	Surgical intervention (1=yes)
Decannulation	Decannulation (1=yes)
Withdrawal of care	Withdrawal of life-sustaining treatment
ACT	Mean ACT from ICH diagnosis to decannulation/death
APTT	Mean APTT from ICH diagnosis to decannulation/death
Platelets	Mean platelet count from ICH diagnosis to decannulation/death
Fibrinogen	Mean fibrinogen concentration from ICH diagnosis to decannulation/death
INR	Mean INR from ICH diagnosis to decannulation/death
MAP	Mean MAP from ICH diagnosis to decannulation/death
PvCO2	Mean PvCO2 from ICH diagnosis to decannulation/death
30-day mortality	30-day mortality (1=yes)
ICH=COD	Intracranial hemorrhage was the cause of death (1=yes)
